# Supplementary material for: New hypothesis: a gut-lipid-kidney axis in constipated CKD patients—insights from multi-omics triangulation
Source: mSphere. 2026 Feb 5;11(2):e00914-25. doi: 10.1128/msphere.00914-25 (PMC12931264; doi:10.1128/msphere.00914-25)
Supplement: Supplemental results — Raw results of molecular dynamics simulation. [file msphere.00914-25-s0001.xlsx]

## Sheet: contribution
Residues index	Residues	vdw	ele	mm(vdw+ele)	pb	sa	mmpbsa(mm+pb+sa)	mmpbsa standard error	单位：kJ/mol；备注：vdw为范德华力，ele为静电相互作用，pb为极性溶剂化能，sa为疏水相互作用，mm为vdw与ele之和，mmpbsa为mm、pb与sa之和。mmpbsa为各氨基酸的结合能，mmpbsa数值越小，结合能越高，可以在该表格中按mmpbsa为进行排序，得到结合能较高的氨基酸。
205	205ASN	0	-0.000666667	-0.000666667	-0.0106667	0	-0.011	1.00154e-18
206	206PRO	0	0.001	0.001	-0.0106667	0	-0.00966667	0.000272166
207	207GLU	-0.001	-0.001	-0.00166667	-0.039	0	-0.041	0.014197
208	208SER	0	0.01	0.00966667	-0.0726667	0	-0.063	0.00329983
209	209ALA	0	0.00466667	0.00466667	-0.0513333	0	-0.0463333	0.00196261
210	210ASP	-0.001	0.113	0.112333	-0.411	0	-0.299	0.0114407
211	211LEU	-0.001	0.0113333	0.00966667	-0.0826667	0	-0.073	0.00262467
212	212ARG	-0.001	-0.102333	-0.103333	0.447333	0	0.344	0.0203361
213	213ALA	-0.000666667	0.004	0.00333333	-0.056	0	-0.0523333	0.00151535
214	214LEU	-0.002	-0.001	-0.003	-0.02	0	-0.023	0.00124722
215	215ALA	-0.001	0.0113333	0.01	-0.0683333	0	-0.0586667	0.00259629
216	216LYS	-0.001	-0.0976667	-0.099	0.554333	0	0.455333	0.0255357
217	217HIE	-0.002	-0.0286667	-0.03	0.114	0	0.0833333	0.00217732
218	218LEU	-0.00366667	-0.007	-0.0103333	0.014	0	0.004	0.00216025
219	219TYR	-0.00266667	0.006	0.004	-0.0533333	0	-0.0493333	0.00151535
220	220ASP	-0.001	0.130667	0.129333	-0.869333	0	-0.74	0.0166733
221	221SER	-0.002	-0.015	-0.016	0.0683333	0	0.052	0.00169967
222	222TYR	-0.008	-0.0293333	-0.038	0.0826667	0	0.0446667	0.00427742
223	223ILE	-0.002	0.00366667	0.00166667	-0.0116667	0	-0.01	0.00169967
224	224LYS	-0.002	-0.131667	-0.133333	0.616	0	0.483	0.028241
225	225SER	-0.00333333	-0.00666667	-0.009	0.044	0	0.0346667	0.00383937
226	226PHE	-0.0126667	-0.0216667	-0.0343333	0.0253333	0	-0.009	0.00684755
227	227PRO	-0.00233333	-0.00666667	-0.00933333	0.00433333	0	-0.00533333	0.00268052
228	228LEU	-0.005	0.0226667	0.0176667	-0.0846667	0	-0.067	0.00432049
229	229THR	-0.00366667	-0.0293333	-0.0326667	0.147333	0	0.114667	0.00931347
230	230LYS	-0.00666667	-0.670667	-0.677667	2.55967	0	1.882	0.0375973
231	231ALA	-0.001	-0.005	-0.00633333	0.0606667	0	0.0543333	0.00276218
232	232LYS	-0.002	-0.139667	-0.141667	0.788	0	0.646667	0.0809737
233	233ALA	-0.002	-0.0173333	-0.0193333	0.0976667	0	0.0783333	0.00232538
234	234ARG	-0.00366667	-0.365333	-0.369	1.30967	0	0.941333	0.0501228
235	235ALA	-0.001	-0.00433333	-0.00533333	0.045	0	0.0403333	0.000544331
236	236ILE	-0.00166667	-0.011	-0.013	0.0646667	0	0.0513333	0.00178471
237	237LEU	-0.00266667	-0.012	-0.0143333	0.063	0	0.048	0.000816497
238	238THR	-0.001	-0.013	-0.014	0.043	0	0.0293333	0.000981307
239	239GLY	0	-0.00566667	-0.00566667	0.0336667	0	0.0276667	0.000720082
240	240LYS	-0.001	-0.094	-0.0946667	0.147333	0	0.0526667	0.00724697
241	241THR	-0.000333333	-0.000333333	-0.001	-0.00766667	0	-0.00866667	0.00222777
242	242THR	0	-0.00166667	-0.00166667	0.007	0	0.00533333	0.000720082
243	243ASP	-0.000666667	0.0666667	0.0663333	-0.227333	0	-0.161333	0.0209196
244	244LYS	-0.001	-0.0873333	-0.0883333	0.378333	0	0.290333	0.0221426
245	245SER	-0.000666667	-0.00366667	-0.004	0.00866667	0	0.005	0.00188562
246	246PRO	-0.001	-0.00633333	-0.00766667	0.041	0	0.033	0.0020548
247	247PHE	-0.001	0.00833333	0.00733333	-0.043	0	-0.0363333	0.00190516
248	248VAL	-0.001	-0.01	-0.011	0.0296667	0	0.0183333	0.00118634
249	249ILE	-0.00233333	0.011	0.00833333	-0.027	0	-0.0183333	0.00108866
250	250TYR	-0.002	0.00733333	0.00566667	-0.017	0	-0.0113333	0.00144016
251	251ASP	-0.001	0.074	0.0726667	-0.293333	0	-0.220333	0.0115117
252	252MET	-0.002	-0.00133333	-0.003	-0.0113333	0	-0.014	0.00124722
253	253ASN	-0.001	-0.00366667	-0.00466667	0.00366667	0	-0.000333333	0.000720082
254	254SER	-0.001	0	-0.000333333	-0.00833333	0	-0.009	0.000942809
255	255LEU	-0.002	-0.004	-0.006	0.0166667	0	0.0106667	0.000720082
256	256MET	-0.001	-0.00133333	-0.002	0.00433333	0	0.00233333	0.00136083
257	257MET	-0.000333333	-0.00266667	-0.003	0.013	0	0.0103333	0.000981307
258	258GLY	0	0	-0.001	0.003	0	0.002	0.000471405
259	259GLU	-0.001	0.0476667	0.0466667	-0.235	0	-0.188333	0.0141761
260	260ASP	-0.000333333	0.0283333	0.0276667	-0.130333	0	-0.102333	0.00902261
261	261LYS	-0.001	-0.0416667	-0.0426667	0.253667	0	0.211	0.0094163
262	262ILE	-0.002	-0.00266667	-0.00466667	0.012	0	0.00733333	0.000544331
263	263LYS	-0.002	-0.0416667	-0.0436667	0.159	0	0.115333	0.00660527
264	264PHE	-0.00766667	-0.015	-0.0226667	0.0406667	0	0.0183333	0.00425136
265	265LYS	-0.00566667	-0.153	-0.158333	0.403667	0	0.245	0.0477517
266	266HIE	-0.00966667	-0.00266667	-0.0126667	0.021	0	0.00833333	0.00366161
267	267ILE	-0.00266667	0.002	-0.000333333	0	0	-0.000333333	0.000720082
267	267NME	0	-0.000666667	-0.001	0.000666667	0	0	0
268	268THR	-0.001	0.000333333	-0.001	-0.008	0	-0.00866667	0.00165552
269	269NME	0	0.000666667	0.000333333	-0.00633333	0	-0.00566667	0.000272166
274	274ACE	-0.000333333	0	-0.000333333	0.00233333	0	0.00233333	0.000544331
275	275LYS	-0.00333333	-0.115667	-0.119	0.470667	0	0.351667	0.0358526
276	276GLU	-0.003	0.153667	0.150667	-0.605	0	-0.454	0.0306268
277	277VAL	-0.002	0.00566667	0.00366667	-0.033	0	-0.0293333	0.00217732
278	278ALA	-0.003	0.0106667	0.00733333	-0.049	0	-0.0416667	0.0048151
279	279ILE	-0.00933333	0.0196667	0.0106667	-0.071	0	-0.0613333	0.00641757
280	280ARG	-0.00633333	-0.0706667	-0.0766667	0.363667	0	0.287	0.0163095
281	281ILE	-0.0123333	0.015	0.00266667	-0.03	0	-0.028	0.0054365
282	282PHE	-0.047	0.027	-0.0196667	-0.0583333	0	-0.0786667	0.0111787
283	283GLN	-0.0283333	0.024	-0.00433333	-0.0443333	0	-0.0486667	0.00347478
284	284GLY	-0.0133333	0.018	0.00466667	-0.0423333	0	-0.0376667	0.00165552
285	285CYS	-0.0776667	0.0236667	-0.0543333	-0.053	-0.000666667	-0.108	0.0132246
286	286GLN	-1.24833	0.069	-1.17933	1.99133	-0.386	0.426	0.0186726
287	287PHE	-0.0583333	0.0336667	-0.0246667	-0.0943333	0	-0.119	0.00865384
288	288ARG	-0.0576667	-0.406333	-0.464333	1.52067	0	1.05633	0.0775462
289	289SER	-0.581	0.0686667	-0.512	0.413667	-0.0993333	-0.198	0.171272
290	290VAL	-0.242	0.0403333	-0.201333	-0.158333	-0.0123333	-0.372333	0.069003
291	291GLU	-0.03	0.323667	0.293333	-1.03667	0	-0.743333	0.0367766
292	292ALA	-0.0423333	-0.011	-0.0533333	-0.0273333	0	-0.0806667	0.0127046
293	293VAL	-0.103333	0.002	-0.101333	-0.098	-0.00166667	-0.201333	0.0219207
294	294GLN	-0.017	0.0283333	0.0113333	-0.109333	0	-0.098	0.00713364
295	295GLU	-0.0146667	0.434667	0.420333	-1.93467	0	-1.51433	0.0846382
296	296ILE	-0.0546667	-0.0493333	-0.104333	0.0833333	0	-0.0206667	0.00995918
297	297THR	-0.0146667	0.0336667	0.019	-0.0876667	0	-0.0683333	0.000981307
298	298GLU	-0.00533333	0.276	0.270667	-1.22767	0	-0.957	0.0363532
299	299TYR	-0.011	-0.0896667	-0.101	0.210333	0	0.109333	0.0117031
300	300ALA	-0.00733333	-0.0363333	-0.0436667	0.0783333	0	0.0343333	0.00259629
301	301LYS	-0.00533333	-0.386	-0.391	1.394	0	1.00267	0.0570231
302	302SER	-0.002	-0.0356667	-0.038	0.119333	0	0.0813333	0.00542286
303	303ILE	-0.00766667	-0.0256667	-0.033	0.0573333	0	0.0243333	0.00366161
304	304PRO	-0.003	0.0676667	0.0646667	-0.232667	0	-0.168	0.00703957
305	305GLY	-0.002	0.0246667	0.0226667	-0.0506667	0	-0.0276667	0.00259629
306	306PHE	-0.016	-0.005	-0.0206667	0.0186667	0	-0.00166667	0.00276218
307	307VAL	-0.003	0.0113333	0.00833333	-0.00233333	0	0.006	0.00496655
308	308ASN	-0.003	-0.0236667	-0.0256667	0.107	0	0.0813333	0.019104
309	309LEU	-0.011	-0.103667	-0.114667	0.228	0	0.113667	0.0052985
310	310ASP	-0.00733333	0.851667	0.844667	-2.20633	0	-1.362	0.020854
311	311LEU	-0.00966667	0.104667	0.0946667	-0.334667	0	-0.24	0.00758654
312	312ASN	-0.0263333	0.084	0.0576667	-0.213333	0	-0.155667	0.0441118
313	313ASP	-0.0373333	2.29367	2.256	-5.07667	0	-2.82033	0.0754841
314	314GLN	-0.026	0.168	0.142	-0.405667	0	-0.263667	0.00973349
315	315VAL	-0.057	0.16	0.103	-0.518667	0	-0.416	0.0143527
316	316THR	-0.290667	0.488667	0.197333	-0.911	0	-0.713667	0.00884852
317	317LEU	-0.238667	0.480667	0.242667	-0.821333	0	-0.579333	0.0360689
318	318LEU	-0.139	0.081	-0.0576667	-0.176333	0	-0.235	0.0062361
319	319LYS	-1.15467	-3.01067	-4.165	6.411	-0.043	2.20267	0.0509735
320	320TYR	-10.5767	0.566667	-10.0103	4.46933	-1.30333	-6.84467	0.187024
321	321GLY	-0.637667	0.077	-0.560667	0.140333	0	-0.420667	0.0292473
322	322VAL	-0.668667	-0.182	-0.851	0.296667	-0.000333333	-0.554667	0.0938111
323	323HIE	-10.3833	-1.23667	-11.62	8.862	-1.69333	-4.45133	0.42083
324	324GLU	-2.284	9.815	7.531	-8.49867	-0.0916667	-1.05967	0.904919
325	325ILE	-0.170667	-0.157667	-0.328333	0.205667	0	-0.122667	0.0415273
326	326ILE	-0.987	-0.190333	-1.177	0.277333	-0.115333	-1.01533	0.52363
327	327TYR	-1.32	-0.273333	-1.59333	0.935667	-0.142	-0.799667	0.214052
328	328THR	-0.068	-0.0846667	-0.153	0.137	0	-0.0156667	0.0260697
329	329MET	-0.0393333	-0.0596667	-0.0996667	0.192333	0	0.093	0.0200167
330	330LEU	-0.100333	-0.0876667	-0.188	0.274	-0.00333333	0.0823333	0.0375894
331	331ALA	-0.0286667	-0.055	-0.0836667	0.179333	0	0.0953333	0.0152413
332	332SER	-0.0106667	0.00866667	-0.00166667	0.069	0	0.067	0.00244949
333	333LEU	-0.0146667	-0.04	-0.0543333	0.167333	0	0.112667	0.00562402
334	334MET	-0.041	0.0433333	0.00233333	-0.165	0	-0.162333	0.00803234
335	335ASN	-0.0103333	0.005	-0.00533333	-0.0843333	0	-0.0896667	0.00550421
336	336LYS	-0.0183333	-0.848	-0.866	0.629	0	-0.237	0.167629
337	337ASP	-0.00633333	0.474667	0.468333	-0.728333	0	-0.259667	0.00953745
338	338GLY	-0.00433333	0.0286667	0.0246667	-0.061	0	-0.0366667	0.00151535
339	339VAL	-0.012	-0.019	-0.0313333	0.0923333	0	0.061	0.00244949
340	340LEU	-0.006	0.026	0.0196667	-0.082	0	-0.062	0.00852447
341	341ILE	-0.00666667	-0.00733333	-0.0143333	0.000333333	0	-0.014	0.00326599
342	342SER	-0.00266667	-0.0153333	-0.0176667	0.0256667	0	0.00766667	0.00517115
343	343GLU	-0.00533333	0.243667	0.238333	-0.961667	0	-0.723	0.0435966
344	344GLY	-0.001	-0.008	-0.009	0.0306667	0	0.0213333	0.00341022
345	345GLN	-0.00133333	-0.00966667	-0.0113333	0.0213333	0	0.01	0.00262467
346	346GLY	-0.001	0.007	0.006	-0.0303333	0	-0.0246667	0.00151535
347	347PHE	-0.00433333	-0.019	-0.0233333	0.06	0	0.0366667	0.00276218
348	348MET	-0.008	0.0143333	0.006	-0.0463333	0	-0.04	0.00432049
349	349THR	-0.00366667	-0.003	-0.007	-0.0173333	0	-0.024	0.00410961
350	350ARG	-0.0456667	-1.329	-1.37433	1.851	0	0.477	0.0670141
351	351GLU	-0.004	0.27	0.266	-0.354	0	-0.0883333	0.0386216
352	352PHE	-0.00533333	-0.00633333	-0.0113333	0.0403333	0	0.0286667	0.00190516
353	353LEU	-0.0116667	-0.0136667	-0.025	0.042	0	0.017	0.00262467
354	354LYS	-0.015	-0.836333	-0.851333	0.481333	0	-0.370333	0.0367343
355	355SER	-0.00266667	-0.008	-0.0106667	0.0396667	0	0.029	0.00124722
356	356LEU	-0.00666667	0.00866667	0.002	0.069	0	0.0713333	0.00422515
357	357ARG	-0.008	-0.196333	-0.204667	0.539	0	0.334	0.0331763
358	358LYS	-0.025	-0.776333	-0.801667	0.218	0	-0.583333	0.0251985
359	359PRO	-0.0173333	0.0393333	0.0213333	-0.132	0	-0.110333	0.00830439
360	360PHE	-0.0256667	0.023	-0.00266667	-0.126333	0	-0.129	0.00736357
361	361GLY	-0.014	0.0156667	0.00166667	-0.146	0	-0.144333	0.00766425
362	362ASP	-0.061	0.811667	0.750667	-0.899333	0	-0.149	0.0556317
363	363PHE	-0.223667	0.0253333	-0.198667	-0.142333	0	-0.341	0.0207579
364	364MET	-0.079	0.0556667	-0.023	-0.297	0	-0.320333	0.0193295
365	365GLU	-0.211	1.39167	1.18033	-1.64467	0	-0.464667	0.101599
366	366PRO	-2.399	-0.083	-2.48167	1.09067	-0.282333	-1.67367	0.446973
367	367LYS	-0.565333	-0.886	-1.45133	4.601	-0.004	3.146	0.405685
368	368PHE	-0.185667	0.105667	-0.08	-0.371667	0	-0.451667	0.0332343
369	369GLU	-1.97033	4.532	2.56167	-4.936	-0.325667	-2.69967	0.765536
370	370PHE	-2.704	0.385333	-2.31833	-0.124	-0.211	-2.65367	0.129474
371	371ALA	-0.128	0.0566667	-0.0713333	-0.108667	0	-0.179667	0.0148499
372	372VAL	-0.110667	-0.186333	-0.297333	0.310667	0	0.0136667	0.0504917
373	373LYS	-1.22467	-18.2147	-19.4397	41.9907	-0.689333	21.8627	3.98255
374	374PHE	-0.127667	-0.0653333	-0.192667	0.170333	0	-0.023	0.0111156
375	375ASN	-0.0266667	-0.126667	-0.153333	0.255	0	0.101667	0.0328848
376	376ALA	-0.0186667	-0.171	-0.189333	0.349	0	0.16	0.0118977
377	377LEU	-0.0313333	-0.106333	-0.137	0.218	0	0.0806667	0.00190516
378	378GLU	-0.00666667	0.525667	0.518667	-1.34533	0	-0.826667	0.0181189
379	379LEU	-0.0106667	-0.0346667	-0.0453333	0.0913333	0	0.0466667	0.00353815
380	380ASP	-0.003	0.380333	0.377333	-1.678	0	-1.30067	0.0193582
381	381ASP	-0.00366667	0.393	0.39	-2.06533	0	-1.676	0.0319826
382	382SER	-0.002	0.003	0.000666667	-0.0283333	0	-0.0273333	0.000544331
383	383ASP	-0.00466667	0.495	0.490333	-2.23333	0	-1.74267	0.0507857
384	384LEU	-0.0126667	0.076	0.0633333	-0.176	0	-0.112667	0.0108764
385	385ALA	-0.00466667	0.0743333	0.07	-0.182	0	-0.112333	0.00954909
386	386ILE	-0.00766667	0.0826667	0.0753333	-0.160667	0	-0.0856667	0.00902261
387	387PHE	-0.0466667	0.133333	0.0866667	-0.208	0	-0.121	0.0139284
388	388ILE	-0.0316667	0.201667	0.169667	-0.337	0	-0.166667	0.0151462
389	389ALA	-0.013	0.141	0.128	-0.26	0	-0.131667	0.00699735
390	390VAL	-0.037	0.229	0.192333	-0.315	0	-0.122667	0.0147372
391	391ILE	-0.176667	0.448667	0.272	-0.684667	0	-0.412667	0.0251985
392	392ILE	-0.0706667	0.364333	0.293667	-0.600667	0	-0.307	0.0135236
393	393LEU	-0.0503333	0.0233333	-0.027	0.0813333	0	0.054	0.00588784
394	394SER	-0.331	0.919667	0.588667	-1.48167	0	-0.893	0.0510163
395	395GLY	-0.224	0.257667	0.0336667	0.047	0	0.081	0.0233
396	396ASP	-5.928	13.4733	7.54533	-15.2697	-0.658333	-8.38267	1.04064
397	397ARG	-5.81833	-21.32	-27.138	30.2003	-0.647667	2.41467	0.20972
398	398PRO	-5.13533	-0.777667	-5.91333	0.554667	-0.858333	-6.217	0.06005
399	399GLY	-0.125	-0.342	-0.467333	0.092	0	-0.374333	0.00593171
400	400LEU	-0.216333	-0.087	-0.303667	0.58	0	0.276667	0.0122957
401	401LEU	-0.0233333	0.0843333	0.061	0.0303333	0	0.0913333	0.00476873
402	402ASN	-0.0156667	-0.163667	-0.179667	0.264333	0	0.084	0.0063421
403	403VAL	-0.0563333	-0.0993333	-0.155333	-0.124333	0	-0.28	0.0063421
404	404LYS	-0.0133333	-0.894333	-0.907333	1.121	0	0.213667	0.106419
405	405PRO	-0.00833333	-0.028	-0.0363333	-0.018	0	-0.0543333	0.00356942
406	406ILE	-0.041	-0.181333	-0.222333	0.178667	0	-0.0436667	0.00259629
407	407GLU	-0.043	3.204	3.16033	-4.91967	0	-1.75933	0.214002
408	408ASP	-0.006	0.779	0.772667	-1.79533	0	-1.02233	0.0538111
409	409ILE	-0.009	-0.096	-0.105	0.165667	0	0.0606667	0.00303071
410	410GLN	-0.036	-0.225333	-0.262	0.482333	0	0.22	0.0251529
411	411ASP	-0.006	0.695	0.689	-2.23867	0	-1.549	0.0706305
412	412ASN	-0.00333333	-0.0666667	-0.0703333	0.197667	0	0.127667	0.00320878
413	413LEU	-0.00833333	-0.0753333	-0.0843333	0.139333	0	0.0553333	0.0067385
414	414LEU	-0.0126667	-0.0583333	-0.071	0.0633333	0	-0.00766667	0.00427742
415	415GLN	-0.003	-0.0656667	-0.0686667	0.169	0	0.100333	0.00686915
416	416ALA	-0.002	-0.033	-0.0346667	0.0856667	0	0.051	0.00355903
417	417LEU	-0.008	-0.0603333	-0.068	0.142333	0	0.074	0.00637704
418	418GLU	-0.00366667	0.492	0.488333	-1.912	0	-1.42367	0.0788449
419	419LEU	-0.002	-0.00666667	-0.00866667	0.0433333	0	0.035	0.00169967
420	420GLN	-0.00233333	-0.0566667	-0.059	0.214333	0	0.155333	0.00683672
421	421LEU	-0.005	-0.035	-0.04	0.142667	0	0.102667	0.0047219
422	422LYS	-0.002	-0.298333	-0.300667	0.973667	0	0.673333	0.135894
423	423LEU	-0.001	-0.012	-0.013	0.0856667	0	0.0726667	0.00144016
424	424ASN	-0.00166667	-0.0496667	-0.0516667	0.289667	0	0.238	0.00736357
425	425HIE	-0.003	0.00166667	-0.00166667	0.0926667	0	0.091	0.00294392
426	426PRO	-0.001	0.0106667	0.00966667	-0.0116667	0	-0.002	0.00244949
427	427GLU	-0.00133333	0.21	0.208	-0.296333	0	-0.088	0.0354244
428	428SER	-0.00233333	-0.0226667	-0.0253333	-0.0236667	0	-0.0486667	0.00990324
429	429SER	-0.00333333	0.066	0.0626667	-0.0333333	0	0.029	0.00873053
430	430GLN	-0.00833333	0.128333	0.119667	-0.217667	0	-0.0983333	0.00641757
431	431LEU	-0.0103333	0.128	0.117667	-0.238	0	-0.120333	0.00952579
432	432PHE	-0.0126667	0.135667	0.122667	-0.165667	0	-0.043	0.0146135
433	433ALA	-0.0136667	0.172333	0.158667	-0.212	0	-0.0533333	0.0178658
434	434LYS	-0.053	-2.64133	-2.694	4.28733	0	1.59333	0.171881
435	435LEU	-0.0376667	0.230667	0.193	-0.297667	0	-0.104667	0.0205823
436	436LEU	-0.05	0.25	0.2	-0.334	0	-0.134	0.0187083
437	437GLN	-0.153667	0.382333	0.229	-0.198333	0	0.0303333	0.0213767
438	438LYS	-0.436333	-6.31267	-6.74933	8.882	-0.00866667	2.124	0.345325
439	439MET	-0.307	0.159667	-0.147333	-0.275	0	-0.422	0.0665783
440	440THR	-0.731667	-0.0476667	-0.779333	-0.1	0	-0.879333	0.118562
441	441ASP	-5.01333	9.10267	4.08967	-0.759333	-0.482333	2.84767	0.258266
442	442LEU	-0.723667	-0.148667	-0.872333	0.193333	0	-0.679333	0.116795
443	443ARG	-5.52233	-10.873	-16.3953	21.3707	-0.607	4.368	0.136666
444	444GLN	-9.75533	-2.59633	-12.3513	15.6763	-1.93767	1.38733	0.352202
445	445ILE	-3.96733	0.0463333	-3.92167	0.0513333	-0.300667	-4.17067	0.24552
446	446VAL	-6.97633	-0.444333	-7.42033	2.87433	-0.66	-5.206	0.775051
447	447THR	-6.37667	0.0713333	-6.30567	3.07067	-0.959667	-4.19433	0.512514
448	448GLU	-2.18033	3.35233	1.17167	-0.959667	-0.393	-0.181	0.570523
449	449HIE	-4.82233	-0.166667	-4.98867	3.04867	-0.575	-2.515	0.481047
450	450VAL	-6.823	-0.348333	-7.17133	0.622	-1.55033	-8.1	0.472047
451	451GLN	-0.785667	-0.374333	-1.16033	0.869333	-0.0853333	-0.376	0.0108012
452	452LEU	-0.170333	-0.0896667	-0.260333	0.292	0	0.032	0.0135236
453	453LEU	-1.13433	-0.119667	-1.254	0.466	-0.186333	-0.974667	0.232217
454	454GLN	-0.182667	-0.0923333	-0.275333	0.094	0	-0.182	0.0229928
455	455VAL	-0.0446667	-0.0633333	-0.108	0.134667	0	0.027	0.0119536
456	456ILE	-0.0516667	-0.0543333	-0.106	0.183	0	0.0773333	0.0145475
457	457LYS	-0.286333	-0.951333	-1.23767	1.976	-0.055	0.683667	0.145537
458	458LYS	-0.0226667	-0.527333	-0.549333	0.396667	0	-0.152667	0.0236095
459	459THR	-0.009	-0.0253333	-0.0343333	0.0636667	0	0.0293333	0.00452974
460	460GLU	-0.011	0.225333	0.214333	-0.667333	0	-0.453	0.0513225
461	461NME	-0.002	-0.002	-0.004	-0.00866667	0	-0.0126667	0.00108866
461	461THR	-0.001	-0.000333333	-0.001	0.000666667	0	-0.000666667	0.000981307
462	462ASP	-0.001	0.0333333	0.0326667	-0.055	0	-0.0226667	0.0047219
463	463MET	-0.00233333	0.002	0	0.00533333	0	0.00533333	0.00222777
464	464SER	-0.001	0	-0.001	-0.008	0	-0.009	0.00141421
465	465ACE	-0.002	0.0146667	0.0123333	-0.03	0	-0.0173333	0.00178471
465	465LEU	-0.002	-0.007	-0.009	0.0156667	0	0.00666667	0.000272166
466	466HIE	-0.00633333	0.0286667	0.0226667	-0.085	0	-0.0623333	0.0136409
467	467PRO	-0.00566667	0.0186667	0.013	-0.047	0	-0.034	0.00262467
468	468LEU	-0.016	0.03	0.014	-0.0333333	0	-0.0196667	0.00313877
469	469LEU	-0.048	0.0373333	-0.0106667	-0.0656667	0	-0.0763333	0.00306715
470	470GLN	-0.021	0.026	0.00533333	-0.0936667	0	-0.0886667	0.00686915
471	471GLU	-0.0573333	0.403	0.346	-0.553	-0.000666667	-0.207667	0.0224021
472	472ILE	-0.644667	0.0296667	-0.615	-0.0533333	-0.124	-0.792333	0.242242
473	473TYR	-0.166667	0.01	-0.156667	-0.104667	-0.001	-0.262	0.021276
474	474LYS	-0.027	-0.491667	-0.518667	0.321333	0	-0.197	0.103593
475	475ASP	-0.06	1.16467	1.10533	-1.25867	0	-0.153333	0.126458
476	476LEU	-0.006	0.115667	0.109667	-0.159667	0	-0.0493333	0.0131007
